# Supplementary material for: Open-Phylo: a customizable crowd-computing platform for multiple sequence alignment
Source: Genome Biol. 2013 Oct 22;14(10):R116. doi: 10.1186/gb-2013-14-10-r116 (PMC4014878; doi:10.1186/gb-2013-14-10-r116)
Supplement: Additional file 1: Table S1 — Scores for the alignments of the 338 blocks used in the benchmark. Each row is for an expert block aligned using one of the four programs (Multiz, MUSCLE, PRANK or T-Coffee). Each column shows the scores obtained using one of the four scoring functions (Ancestor, MUSCLE, GUIDANCE or T-Coffee) for the three types of alignment (the initial alignment, the best alignment obtained with the Phylo Classic version and the best alignment obtained by the Phylo Expert version). Highlighted cells show scores that improve the initial score. [file gb-2013-14-10-r116-S1.xlsx]

## Sheet: Matrix
			S C O R I N G S
		BLOCKNAME	ANCESTOR			GUIDANCE			MUSCLE			T-COFFEE
			ORIGINAL	CLASSIC	EXPERT	ORIGINAL	CLASSIC	EXPERT	ORIGINAL	CLASSIC	EXPERT	ORIGINAL	CLASSIC	EXPERT
D A T A S E T	MULTIZ	BRCA1RS.01	1314.1	1330.4	1349.9	0.537143	0.713592	0.575789	2952	3101	3264	49	51	52
		BRCA1RS.11	1447.3	1475	1455.3	0.13516	0.645758	0.6425	2509	2694	2509	48	48	48
		BRCA1RS.21	2859.9	2918	2903.8	0.319161	0.381581	0.37331	7896	7956	8041	73	73	73
		BRCA1RS.31	3175.4	3190	3178	0.405338	0.445664	0.437374	9183	9205	9186	65	65	65
		BRCA1RS.41	2911.3	2933	2933	0.51878	0.636268	0.55585	8303	8384	8412	82	82	82
		BRCA1RS.51	3304.3	3337.3	3310.3	0.658986	0.677363	0.671419	9569	9651	9592	76	76	77
		BRCA1RS.61	3821.5	3821.5	3821.5	0.755503	0.755503	0.755503	13040	13040	13040	88	88	88
		BRCA1RS.71	1307.8	1307.8	1311.8	0.506486	0.506486	0.611111	3472	3472	3502	74	74	76
		BRCA1RS.SHIFT150.01	1805	1833.8	1826.9	0.206638	0.325197	0.309869	5037	5168	5121	53	53	54
		BRCA1RS.SHIFT150.11	2162.7	2195.6	2199.3	0.144508	0.256325	0.177759	4544	4719	4566	56	57	57
		BRCA1RS.SHIFT150.21	2853.1	2915.3	2885.1	0.37661	0.398288	0.395238	8311	8318	8381	70	70	71
		BRCA1RS.SHIFT150.31	2917.8	2942.8	2949.5	0.48898	0.54812	0.538299	8524	8612	8702	72	72	72
		BRCA1RS.SHIFT150.41	3352.1	3373.5	3368.4	0.635302	0.65879	0.606711	9368	9439	9439	80	80	80
		BRCA1RS.SHIFT150.51	3569.9	3590	3586.5	0.687542	0.687542	0.711729	11690	11710	11800	83	83	84
		BRCA1RS.SHIFT150.61	3274.3	3274.3	3287.9	0.501154	0.501154	0.594397	10190	10190	10310	82	82	83
		P531RS.01	2401.1	2401.1	2415.2	0.303594	0.306204	0.336837	4679	4813	4851	62	62	62
		P531RS.11	2224.6	2224.6	2225.5	0.571786	0.571786	0.597589	3631	3631	3631	75	75	75
		P531RS.21	2054.3	2058.6	2059	0.551197	0.560172	0.586429	4097	4142	4481	63	63	63
		P531RS.31	3544.9	3544.9	3549.9	0.462353	0.462353	0.505618	7031	7031	7180	63	63	64
		P531RS.41	3188.2	3222.7	3191.7	0.506273	0.634167	0.580824	8528	8632	8582	80	80	80
		P531RS.51	2880.4	2886.4	2891.6	0.441446	0.461781	0.44996	6071	6091	6276	68	68	68
		P531RS.61	2669.4	2728.6	2712	0.38893	0.438601	0.445255	7383	7531	7645	71	71	71
		P531RS.71	3302.5	3302.5	3305.1	0.773644	0.773644	0.765957	9326	9326	9337	84	84	84
		P531RS.81	2391.6	2424.1	2413.9	0.4552	0.675691	0.602092	6612	6717	6869	76	76	76
		P531RS.91	2771	2774.1	2779.3	0.611915	0.676651	0.65183	8513	8535	8561	82	82	83
		P531RS.101	1167.3	1187.3	1176.3	0.553053	0.660178	0.54747	3189	3241	3240	59	59	60
		P531RS.111	491	491	491	0.493171	0.493171	0.502439	1483	1483	1483	65	65	65
		P531RS.Shift.01	2849.8	2849.8	2864.5	0.548778	0.551584	0.552036	7096	7197	7432	76	76	76
		P531RS.Shift.11	2313.6	2317.9	2318.6	0.502857	0.50616	0.611278	4174	4199	4384	69	69	69
		P531RS.Shift.21	2070.8	2070.8	2087.2	0.341721	0.341721	0.31623	3604	3604	3855	54	54	54
		P531RS.Shift.31	3634.5	3634.5	3647.7	0.432274	0.432274	0.463869	7498	7498	7516	82	82	82
		P531RS.Shift.41	2802.9	2820.7	2811.4	0.40852	0.657021	-1	6790	6907	6839	73	73	73
		P531RS.Shift.51	2448.2	2495.8	2486.4	0.285259	0.318512	0.3	5913	6093	6130	62	62	63
		P531RS.Shift.61	3324.6	3324.6	3327.8	0.662366	0.662366	0.668031	7981	7981	8010	84	84	85
		P531RS.Shift.71	3068.2	3068.2	3091	0.657667	0.657667	0.710809	8333	8333	8729	83	83	84
		P531RS.Shift.81	2168.3	2172.3	2173.6	0.572108	0.632719	0.598924	6500	6534	6550	78	78	78
		P531RS.Shift.91	1943.4	1949.2	1954.1	0.532	0.536627	0.543755	5236	5270	5418	73	73	73
		P531RS.Shift.101	1274.6	1294	1282.4	0.435307	0.495132	0.435531	3736	3773	3746	65	65	65
		P532RS.01	3228	3231.6	3249.8	0.50797	0.531504	0.520226	8357	8385	8495	82	82	83
		P532RS.11	2780.5	2815.7	2792.6	0.747684	0.75285	0.774842	8836	8865	8875	90	90	90
		P532RS.21	2752.7	2786.5	2789.1	0.680167	0.784397	0.747024	8261	8301	8643	88	88	88
		P532RS.31	824.3	825.3	824.3	0.637054	0.64	0.642171	641.9	765.3	641.9	26	26	26
		P532RS.41	1782.4	1786.1	1798.7	0.615923	0.638692	0.649692	3358	3469	3532	55	55	55
		P532RS.51	1688.8	1710.6	1717.1	0.106467	0.14	0.119759	3276	3367	3499	51	51	51
		P532RS.61	2699.8	2726.1	2705.5	0.779439	0.877159	0.85028	9489	9513	9534	90	90	90
		P532RS.Shift.01	3115.9	3129.5	3126.5	0.769817	0.822347	0.801193	9908	9937	9968	91	91	91
		P532RS.Shift.11	3452.1	3455.8	3463.4	0.887911	0.914495	0.915733	11830	11840	11940	97	97	97
		P532RS.Shift.21	1495.5	1537.5	1500.1	0.230502	0.281193	0.266484	1594	1625	1665	36	36	36
		P532RS.Shift.31	9.99999	14.2	23.5	-1	-1	-1	399.3	399.3	501.8	36	36	42
		P532RS.Shift.41	2259.5	2282.6	2277.5	0.480943	0.589538	0.513774	5303	5360	5576	63	63	63
		P532RS.Shift.51	2644.2	2669.6	2661.4	0.442831	0.45814	0.45945	6084	6205	6333	77	77	77
		P532RS.Shift.61	967.3	978.9	967.3	0.678108	0.753077	0.775946	3449	3449	3488	91	91	91
		P533RS.01	1346.6	1356.1	1421.3	0.18878	0.261829	0.361844	3307	3309	3356	68	68	68
		P533RS.11	2754.1	2754.1	2762.9	0.659155	0.676114	0.615678	6549	6602	6601	80	80	80
		P533RS.21	1497.9	1512.7	1514.3	0.317578	0.377788	0.381382	2830	2856	3043	52	52	54
		P533RS.31	1376.6	1376.6	1376.6	0.497905	0.612598	0.587186	1899	1954	1995	51	51	51
		P533RS.41	1337.8	1379.5	1339.8	0.264467	0.268543	0.264467	2638	2676	2638	28	28	28
		P533RS.51	942.8	948	1005.1	0.120367	0.151743	0.117789	1495	1495	1732	33	33	33
		P533RS.61	420.1	435.1	442.5	0.064228	0.105132	0.108689	968.6	968.6	1130	33	33	33
		P533RS.71	1448	1473.6	1452.3	0.273034	0.33875	0.246592	5102	5109	5102	49	49	49
		P533RS.81	146.8	165.7	173	0.697174	0.765926	0.718864	617.4	642.5	661.6	69	69	69
		P533RS.shift.01	2038.5	2046	2061.4	0.373667	0.392435	0.553409	5663	5663	5704	78	78	78
		P533RS.shift.11	1307.1	1311.4	1398.2	0.26939	0.270516	0.280094	2348	2348	3200	46	46	46
		P533RS.shift.21	2099.7	2118.5	2099.7	0.392563	0.440078	0.452873	4082	4085	4196	42	42	43
		P533RS.shift.31	986.6	986.6	986.6	0.466533	0.466533	0.610368	721.1	721.1	747.2	35	35	35
		P533RS.shift.41	1466.7	1466.7	1483.6	0.160939	0.263309	0.167564	2252	2313	2362	38	38	38
		P533RS.shift.51	413.2	414.3	434.7	0.119241	0.158312	0.112739	603.5	681.9	785.6	32	32	32
		P533RS.shift.61	1041.8	1043.8	1045.8	0.24597	0.255874	0.271542	3242	3242	3251	64	64	64
		P533RS.shift.71	830.4	865.9	880.8	0.50028	0.612541	0.515885	3297	3356	3398	43	43	44
		RB1.01	811.9	830.6	879.6	0.356916	0.366449	0.420849	2261	2290	2496	56	56	57
		RB1.11	757.3	761.6	791.9	0.056	0.135082	0.110096	1931	2043	2021	32	32	33
		RB1.21	1037.9	1038.2	1052.5	0.346218	0.382716	0.396134	4060	4201	4363	69	69	69
		RB1.shift.31	1171.1	1174	1186.5	0.571591	0.609062	0.678118	4685	4785	4944	74	74	74
		RB1.31	989.5	1006.7	1007.6	0.681839	0.764354	0.717193	5759	5953	6116	84	84	85
		RB1.41	1551.9	1558.1	1578.2	0.127452	0.632745	0.6425	7399	7443	7425	76	76	76
		RB1.51	1709.4	1712.1	1713.7	0.498	0.498	0.534	5831	5831	5864	70	70	70
		RB1.61	1429.1	1476.7	1443.4	0.523274	0.689896	0.551659	6016	6268	6276	66	66	67
		RB1.71	1611.1	1611.1	1627	0.695447	0.748664	0.744472	7279	7300	7582	82	82	83
		RB1.81	487.2	493.8	495.8	0.712812	0.972571	0.841905	2412	2462	2495	92	92	93
		RB1.shift.01	874.5	898	933.1	0.119626	0.255964	0.185024	3162	3429	3386	45	45	45
		RB1.shift.11	735.8	752.6	746.1	0.300388	0.504717	0.393204	3439	3570	3591	64	64	64
		RB1.shift.41	1451.1	1458.6	1480.8	0.39823	0.651367	0.37267	6168	6239	6428	69	69	69
		RB1.shift.51	2008.9	2016	2041.8	0.535936	0.628018	0.644807	6807	6841	7032	68	68	68
		RB1.shift.21	1294.1	1301.3	1307.1	0.23184	0.738148	0.631351	7367	7509	7569	84	84	85
		RB1.shift.61	1299.5	1319.8	1315.5	0.66619	0.668789	0.740288	6158	6160	6264	82	82	83
		RB1.shift.71	1368.8	1375.4	1382.6	0.619651	0.637607	0.634934	6058	6119	6291	81	81	82
D A T A S E T	PRANK	BRCA1RS.01	1528.4	1534.5	1532	0.569268	0.629339	0.605492	2983	2983	3029	45	45	45
		BRCA1RS.11	1780.3	1780.3	1782.3	0.271388	0.295502	0.248038	3036	3301	3036	46	46	47
		BRCA1RS.21	3364.2	3386.1	3365.2	0.475612	0.480719	0.460144	8126	8154	8214	73	73	74
		BRCA1RS.31	3683.2	3685.2	3683.2	0.729967	0.789307	0.693733	9508	9540	9588	65	65	65
		BRCA1RS.41	3322.5	3339.1	3325.4	0.781384	0.83769	0.781384	8838	8929	8848	82	82	82
		BRCA1RS.51	3828.2	3828.2	3831.5	0.626326	0.675302	0.628194	9656	9656	9731	75	75	75
		BRCA1RS.61	4335.7	4335.7	4344.7	0.819666	0.819666	0.81906	13070	13070	13230	88	88	88
		BRCA1RS.71	1505.7	1505.7	1506	0.232	0.258678	0.232	3753	3753	3788	71	71	71
		BRCA1RS.SHIFT150.01	2144.2	2156	2148.5	0.445992	0.56	0.51583	5258	5311	5307	48	48	49
		BRCA1RS.SHIFT150.11	2511.6	2512.9	2537.1	0.294318	0.294318	0.272548	4633	4667	4896	53	53	55
		BRCA1RS.SHIFT150.21	3392	3392	3402.9	0.567228	0.618921	0.576187	8532	8572	8607	74	74	74
		BRCA1RS.SHIFT150.31	3354.8	3355.4	3354.8	0.636304	0.688684	0.641788	8595	8630	8724	72	72	73
		BRCA1RS.SHIFT150.41	3859.8	3872.9	3859.8	0.666405	0.678241	0.669412	9568	9612	9577	80	80	80
		BRCA1RS.SHIFT150.51	4110.6	4110.6	4122.2	0.818508	0.818508	0.791156	11910	11910	12050	85	85	85
		BRCA1RS.SHIFT150.61	3710.3	3710.3	3719.2	0.81806	0.81806	0.857836	10420	10420	10470	82	82	82
		P531RS.01	2698.9	2702.3	2713.3	0.501217	0.512261	0.488	4900	5003	4948	62	62	62
		P531RS.11	2511.6	2511.6	2527.2	0.499018	0.499018	0.503041	4752	4752	4774	74	74	74
		P531RS.21	2343.8	2352.5	2343.8	0.695947	0.697181	0.709381	4574	4579	4722	63	63	63
		P531RS.31	3868.3	3868.3	3877.9	0.369527	0.369527	0.404073	7068	7068	7102	64	64	65
		P531RS.41	3547.1	3547.1	3547.1	0.558872	0.558872	0.577165	8515	8515	8665	79	79	79
		P531RS.51	3221.7	3227.2	3227.7	0.524254	0.617962	0.601053	6199	6259	6436	68	68	69
		P531RS.61	3076.4	3076.4	3076.4	0.579222	0.614538	0.562629	7870	7894	7919	72	72	72
		P531RS.81	2765.5	2767.5	2767.5	0.56627	0.593705	0.592961	6595	6649	6748	71	71	71
		P531RS.71	3698.9	3698.9	3698.9	0.704184	0.704184	0.733975	9504	9504	9574	84	84	84
		P531RS.91	3047.1	3050.5	3049.1	-1	0.536729	0.685316	7842	7869	7857	80	80	80
		P531RS.101	1291.6	1291.6	1339.7	0.659701	0.681439	0.649438	2603	2611	2680	48	48	48
		P531RS.111	556	556	556	0.690244	0.690244	0.690244	1498	1498	1500	70	70	70
		P531RS.Shift.01	3217.9	3219.7	3223.9	0.691351	0.703514	0.711622	7388	7446	7418	76	76	76
		P531RS.Shift.11	2589.3	2599.1	2596.2	0.582302	0.582302	0.67569	4487	4487	4559	68	68	68
		P531RS.Shift.21	2670.5	2670.5	2683.4	0.238623	0.238623	0.217814	4158	4158	4223	53	53	53
		P531RS.Shift.31	3979	3979	3982.3	0.529304	0.529304	0.51203	7297	7297	7357	83	83	83
		P531RS.Shift.41	3143.2	3143.2	3143.2	0.553745	0.626693	0.59444	6854	6859	6907	71	71	71
		P531RS.Shift.51	2803.7	2816.1	2821.1	0.420529	0.486949	0.55498	6389	6476	6416	64	64	64
		P531RS.Shift.61	3720.9	3720.9	3726.8	0.713953	0.713953	0.679772	8101	8101	8145	84	84	85
		P531RS.Shift.71	3456.2	3456.2	3457.8	0.725833	0.725833	0.80494	8694	8694	8787	83	83	83
		P531RS.Shift.81	2513.8	2522.6	2513.8	0.591685	0.591685	0.438634	6368	6391	6368	74	74	75
		P531RS.Shift.91	1892.7	1892.7	2038.7	0.258238	0.524127	0.153052	4087	4191	4087	68	68	68
		P531RS.Shift.101	1435.9	1435.9	1438.7	0.601818	0.622553	0.601818	3438	3528	3494	63	63	63
		P532RS.01	3664.7	3691.7	3669	0.496753	0.525299	0.536729	8958	8978	8958	81	81	82
		P532RS.11	3115.4	3115.4	3129.1	0.764948	0.764948	0.817861	8902	8902	8994	89	89	90
		P532RS.21	2948.5	2948.5	3002.3	0.796866	0.796866	0.689224	8541	8541	8638	89	89	89
		P532RS.31	833.8	833.8	833.8	0.42	0.42	0.415451	545.5	545.5	609.6	18	18	18
		P532RS.41	1955.1	1955.1	1955.1	0.630722	0.630722	0.646388	3404	3404	3408	53	53	53
		P532RS.51	1947.8	1947.8	1950.6	0.369958	0.431917	0.448923	3744	3746	3891	52	52	53
		P532RS.61	3035.4	3035.4	3035.4	0.828818	0.828818	0.828818	9711	9711	9711	90	90	90
		P532RS.Shift.01	3478.8	3478.8	3485.4	0.773581	0.773581	0.851831	10080	10080	10190	90	90	91
		P532RS.Shift.11	3868.6	3868.6	3868.6	0.904716	0.904716	0.910877	11930	11930	12020	96	96	96
		P532RS.Shift.21	1525.9	1525.9	1572.5	0.373788	0.373788	0.311591	1778	1778	1854	28	28	28
		P532RS.Shift.31	502.3	517.1	539.4	0.46781	0.877133	0.852113	1694	2126	2793	66	66	66
		P532RS.Shift.41	2504	2504	2506.7	0.379677	0.431917	0.391368	4902	4902	4950	59	59	59
		P532RS.Shift.51	2983.1	2990.2	2993.9	0.538143	0.548458	0.352611	6570	6601	6644	78	78	78
		P532RS.Shift.61	1087.3	1087.3	1087.3	0.744324	0.744324	0.744324	3509	3509	3543	91	91	92
		P533RS.01	1583.8	1583.8	1632.9	0.307435	0.307435	0.321302	2450	2450	3072	68	68	68
		P533RS.11	3161.1	3162.6	3161.8	0.260887	0.584035	0.559496	7047	7113	7119	79	79	79
		P533RS.21	1807.8	1810.5	1808.6	0.447911	0.507701	0.367022	2855	2855	2855	49	49	49
		P533RS.41	1313	1329.1	1350.8	0.548655	0.656917	0.417879	2605	2679	2754	26	26	26
		P533RS.51	1138.2	1138.2	1138.2	0.239716	0.398061	0.266161	1556	2037	1556	30	30	30
		P533RS.61	709.4	710.1	709.4	0.515817	0.829388	0.589804	1845	1908	1845	39	39	42
		P533RS.71	1916.6	1916.6	1921	0.393933	0.507405	0.547416	5177	5177	5177	56	56	56
		P533RS.81	298.9	298.9	310.1	0.437778	0.437778	0.532135	729.2	729.2	729.2	66	66	66
		P533RS.Shift.01	2244.7	2254.2	2351.8	0.382783	0.467467	0.47734	4994	5054	5609	77	78	77
		P533RS.Shift.11	1687.9	1689.9	1693.1	0.325665	0.486906	0.415204	2747	2884	2747	51	51	51
		P533RS.Shift.21	2276.7	2278.7	2455.3	0.510092	0.566203	0.534249	3814	3820	3913	41	41	41
		P533RS.Shift.41	1805.5	1805.5	1805.5	0.223544	0.341197	0.248608	2751	2786	2751	37	37	37
		P533RS.Shift.51	681.8	681.8	685.8	0.355281	0.356914	0.43	1189	1189	1235	28	28	28
		P533RS.Shift.61	1441	1443.8	1461.2	0.564821	0.744324	0.495025	3628	3628	3631	67	67	67
		P533RS.Shift.71	1216	1235	1236	0.66434	0.66434	0.613396	3462	3511	3482	47	47	47
		RB1.01	1235.4	1258.4	1239.7	0.515047	0.846212	0.764096	3050	3991	3050	61	61	62
		RB1.11	1161.1	1161.1	1161.1	0.183192	0.858403	0.811604	2497	2564	2497	38	38	38
		RB1.21	1477.8	1477.8	1477.8	0.570791	0.623981	0.523349	5630	5630	5630	70	70	70
		RB1.31	1324	1324	1328.9	0.711345	0.711345	0.738947	6506	6506	6579	85	85	86
		RB1.41	1947.5	1953.7	1974.9	0.626161	0.647059	0.714313	7996	8017	7996	80	80	80
		RB1.51	2064.9	2070.3	2073.6	0.582259	0.647027	0.594034	6251	6276	6372	69	69	69
		RB1.61	1833.9	1833.9	1833.9	0.624336	0.652279	0.66211	6558	6561	6558	68	68	68
		RB1.71	2012	2016	2019.7	0.834472	0.834472	0.419032	8032	8032	8032	83	83	83
		RB1.81	610.8	610.8	611.1	0.909524	0.909524	0.907937	2574	2574	2604	93	93	94
		RB1.shift.01	1311.8	1312.1	1311.8	0.34554	0.471759	0.325333	4172	4172	4172	53	53	53
		RB1.shift.11	920.9	944.6	935.9	0.283874	0.622553	0.280379	3111	3182	3111	45	45	45
		RB1.shift.21	1691.9	1691.9	1691.9	0.809259	0.809259	0.809259	8414	8414	8440	86	86	86
		RB1.shift.31	1485.8	1490	1499.2	0.507106	0.80494	0.591685	5391	5439	5577	72	72	74
		RB1.shift.41	1822.8	1857.9	1838.1	0.40766	0.512423	0.454638	6634	6659	6634	71	71	71
		RB1.shift.51	2467.3	2472.5	2470.2	0.688157	0.823855	0.690526	7473	7473	7473	70	70	70
		RB1.shift.61	1619.7	1625	1627.4	0.782255	0.798235	0.785686	6515	6523	6515	82	82	82
		RB1.shift.71	1730.6	1732.6	1730.9	0.8117	0.8117	0.8215	6665	6665	6674	84	84	84
D A T A S E T	MUSCLE	BRCA1RS.01	1512.1	1541.6	1518.1	0.675691	0.685935	0.675366	-1	-1	3520	48	48	48
		BRCA1RS.11	1790.4	1818.3	1804	0.251309	0.272486	0.227749	3594	3608	3594	50	50	50
		BRCA1RS.21	3328.3	3329.4	3373.2	0.560215	0.568541	0.397992	8568	8568	8568	74	74	74
		BRCA1RS.31	3697.9	3709.6	3700.2	0.532483	0.552901	0.569195	9827	9830	9831	65	65	65
		BRCA1RS.41	3279.5	3281.8	3289.1	0.743429	0.766006	0.773587	8778	8778	8778	82	83	82
		BRCA1RS.51	3826.3	3843.3	3837	0.686237	0.715724	0.713017	9985	9985	9985	78	78	78
		BRCA1RS.61	4346.7	4346.7	4354.7	0.759863	0.759863	0.689625	13180	13180	13180	89	89	89
		BRCA1RS.71	1510.5	1510.5	1512.5	0.499455	0.499455	0.584182	3671	3671	3689	77	77	77
		BRCA1RS.SHIFT150.01	2136.8	2160.2	2139.1	0.540789	0.583498	0.550614	5868	5868	5868	50	50	50
		BRCA1RS.SHIFT150.11	2519.2	2526.7	2519.7	0.218957	0.223761	0.220348	5519	5519	5519	56	56	56
		BRCA1RS.SHIFT150.21	3359.4	3370.9	3361.4	0.45986	0.471469	0.467368	8840	8883	8857	72	72	72
		BRCA1RS.SHIFT150.31	3321.6	3335.6	3321.6	0.470063	0.592268	0.525157	9193	9230	9193	70	71	70
		BRCA1RS.SHIFT150.41	3863.2	3880.2	3895.1	0.653737	0.677912	0.688754	9758	9758	9758	81	81	81
		BRCA1RS.SHIFT150.51	4109.2	4109.2	4132.8	0.801911	0.801911	0.800273	12060	12060	12110	85	85	85
		BRCA1RS.SHIFT150.61	3737.6	3737.6	3739.6	0.505349	0.505349	0.533721	10520	10520	10520	83	83	83
		P531RS.01	2737.2	2737.2	2760.9	0.339355	0.343134	0.358249	5357	5357	5388	62	62	62
		P531RS.11	2495.4	2495.4	2519.3	0.553333	0.553333	0.549589	4879	4879	4949	76	76	76
		P531RS.21	2338.5	2338.5	2339.9	0.645929	0.654449	0.668496	4809	4809	4809	61	61	61
		P531RS.31	3895.6	3895.6	3895.6	0.492205	0.492205	0.478268	7124	7124	7124	66	66	66
		P531RS.41	3546.1	3564	3546.7	0.632441	0.647323	0.629606	8796	8849	8805	81	81	81
		P531RS.51	3244.5	3244.5	3264.7	0.564146	0.564146	0.573902	6647	6647	6647	69	69	69
		P531RS.61	3086.9	3086.9	3087.1	0.58959	0.58959	0.623443	8118	8118	8118	75	75	75
		P531RS.71	3679.7	3679.7	3692	0.748803	0.748803	0.762821	9703	9703	9703	84	84	85
		P531RS.81	2715.9	2715.9	2750.2	0.539675	0.561626	0.580601	7070	7070	7070	72	72	72
		P531RS.91	3042.7	3043.1	3047	0.694538	0.700858	0.718739	8040	8040	8044	81	81	81
		P531RS.101	1294.1	1324.3	1309.7	0.53	0.5373	0.503719	2798	2804	2802	49	49	49
		P531RS.111	547.7	547.7	561	0.371707	0.371707	0.62	1484	1484	1523	70	70	70
		P531RS.Shift.01	3208.3	3210.3	3228	0.537838	0.537838	0.572162	7660	7660	7660	76	76	76
		P531RS.Shift.11	2584.1	2584.1	2591.6	0.595	0.605221	0.610893	4687	4687	4722	68	68	68
		P531RS.Shift.21	2338.4	2338.4	2349.8	0.37789	0.37789	0.384979	4385	4385	4385	55	55	55
		P531RS.Shift.31	3895.6	3895.6	3895.6	0.473071	0.473071	0.492992	7124	7124	7124	66	66	66
		P531RS.Shift.41	3151.6	3151.6	3155.6	0.51298	0.539064	0.529306	7119	7119	7123	72	72	72
		P531RS.Shift.51	2832.6	2837.1	2832.6	0.579145	0.579145	0.583248	6766	6766	6766	66	66	66
		P531RS.Shift.61	3739	3739	3740.3	0.689881	0.689881	0.718419	8278	8278	8369	86	86	87
		P531RS.Shift.71	3453.1	3453.1	3457.4	0.665214	0.665214	0.660171	8994	8994	8994	83	83	83
		P531RS.Shift.81	2477.6	2481.3	2499.8	0.528978	0.532267	0.535822	6594	6653	6594	75	75	75
		P531RS.Shift.91	2053.7	2057	2053.7	0.435904	0.477778	0.467952	3533	3550	3906	72	72	72
		P531RS.Shift.101	1451.1	1458.6	1453.1	0.398736	0.556478	0.42931	3733	3733	3747	69	69	69
		P532RS.01	3688.1	3690.6	3698.9	0.628864	0.630682	0.610455	9308	9308	9308	81	81	82
		P532RS.11	3130	3130	3132	0.890761	0.890761	0.894457	9149	9149	9149	90	90	90
		P532RS.21	3042.3	3043.1	3046.3	0.705	0.706952	0.726346	8764	8766	8764	89	89	89
		P532RS.31	878.6	878.6	878.6	0.54567	0.595479	0.591575	873.5	873.5	906.9	22	22	22
		P532RS.41	1891.7	1891.7	1898.7	0.673906	0.673906	0.654531	3569	3569	3569	55	55	55
		P532RS.51	1972	1972	1977.8	0.291925	0.291925	0.309565	4256	4256	4256	54	54	54
		P532RS.61	3028.6	3028.6	3036.4	0.673832	0.722105	0.693925	9839	9839	9839	90	90	90
		P532RS.Shift.01	3482.8	3482.8	3489.1	0.805674	0.805674	0.814605	10200	10200	10200	91	91	91
		P532RS.Shift.11	3869.8	3869.8	3871.1	0.910844	0.910844	0.915022	12120	12120	12120	97	97	97
		P532RS.Shift.21	1594.4	1594.4	1622.5	0.196163	0.223605	0.214419	2124	2124	2124	37	37	37
		P532RS.Shift.31	518.4	544.4	589.6	0.808521	0.922677	0.795775	1979	1979	3152	65	65	65
		P532RS.Shift.41	2551.9	2551.9	2560.2	0.453971	0.456398	0.455502	5716	5716	5716	63	63	63
		P532RS.Shift.51	3006.9	3006.9	3025.2	0.466884	0.494476	0.471349	7127	7127	7127	79	79	79
		P532RS.Shift.61	1081.3	1081.3	1092.5	0.825405	0.825405	0.773766	3560	3560	3560	91	91	92
		P533RS.01	1584.4	1595.4	1652.5	0.22537	0.236111	0.364321	3548	3548	3548	69	69	69
		P533RS.11	3176.4	3178.4	3176.4	0.635443	0.635443	0.66346	7262	7262	7262	80	80	80
		P533RS.21	1854.5	1861.8	1854.8	0.211748	0.225243	0.235631	3379	3379	3389	49	49	49
		P533RS.31	1343.2	1343.2	1343.2	0.574422	0.664088	0.604082	1900	1961	1900	49	49	49
		P533RS.41	1427.9	1440.4	1438.8	0.515172	0.529931	0.524414	3338	3338	3338	23	23	24
		P533RS.51	1044.2	1045.5	1060.6	0.199679	0.199679	0.169947	1979	1979	1979	37	37	37
		P533RS.61	652.7	654.4	652.7	0.276279	0.347581	0.353178	2067	2067	2067	42	42	42
		P533RS.71	1901.2	1943.9	1926.7	0.459848	0.466716	0.453939	5578	5578	5588	57	57	57
		P533RS.81	310.5	310.8	310.5	0.35	0.630513	0.446364	882.3	895.4	882.3	66	66	67
		P533RS.shift.01	2355.5	2355.5	2368.1	0.388103	0.388103	0.574237	6066	6066	6066	77	77	77
		P533RS.shift.11	1786.9	1786.9	1787.6	0.22607	0.22607	0.233731	3183	3701	3183	52	52	52
		P533RS.shift.21	2348.3	2361.5	2348.3	0.421455	0.45648	0.443525	4476	4476	4493	42	42	42
		P533RS.shift.31	820.4	825.5	820.4	0.649097	0.705235	0.682676	883.3	927.3	883.3	31	31	31
		P533RS.shift.41	1814.5	1843	1814.5	0.177712	0.177712	0.158305	3129	3129	3129	36	36	36
		P533RS.shift.51	648.7	673.1	648.7	0.169193	0.243095	0.21677	1545	1545	1545	32	32	32
		P533RS.shift.61	1443.6	1447.7	1445.6	0.4854	0.500203	0.4997	3683	3683	3701	69	69	69
		P533RS.shift.71	1192.3	1234.9	1238.4	0.3232	0.448762	0.328978	3784	3784	3784	48	48	48
		RB1.01	1284.8	1297.2	1284.8	0.455943	0.476038	0.441887	3456	3456	3456	61	61	62
		RB1.11	1115.6	1120.9	1115.6	0.225048	0.364734	0.238762	2797	2797	2797	34	35	34
		RB1.21	1457	1457	1459	0.383256	0.413151	0.429674	5722	5722	5722	70	70	70
		RB1.31	1320.6	1320.6	1320.6	0.689882	0.689882	0.702353	6719	6719	6719	86	86	86
		RB1.41	1979.4	1981.4	1985.7	0.837476	0.837476	0.822621	8169	8169	8169	80	80	80
		RB1.51	2065.4	2065.4	2069.4	0.425753	0.434064	0.421461	6469	6469	6469	71	71	71
		RB1.61	1810.5	1810.5	1813.4	0.509238	0.554762	0.548857	6758	6758	6758	69	69	69
		RB1.71	2002.6	2008.3	2012.7	0.747295	0.764017	0.784672	8001	8018	8001	83	83	83
		RB1.81	610.8	610.8	611.1	0.877778	0.877778	0.873016	2612	2612	2612	93	93	94
		RB1.shift.01	1286.9	1290	1290.2	0.358957	0.421188	0.344076	4358	4365	4358	52	52	53
		RB1.shift.11	936.3	952.8	942.8	0.375701	0.448038	0.418131	3487	3503	3487	46	46	46
		RB1.shift.21	1689.6	1702.8	1696.7	0.721389	0.749907	0.796759	8421	8421	8421	86	86	87
		RB1.shift.31	1492.8	1492.8	1492.8	0.462045	0.481932	0.584192	5603	5603	5603	70	70	75
		RB1.shift.41	1845	1858	1847.7	0.531364	0.531364	0.455455	7147	7157	7147	74	74	74
		RB1.shift.51	2456.8	2468.6	2460	0.608434	0.643083	0.61743	7369	7369	7369	69	69	69
		RB1.shift.61	1600.7	1609.3	1602.7	0.754615	0.808723	0.787404	6577	6585	6610	82	82	82
		RB1.shift.71	1718.5	1723.5	1718.8	0.771457	0.806837	0.758492	6611	6611	6618	83	83	83
D A T A S E T	TCOFFEE	BRCA1RS.01	1485.1	1487.6	1528.7	0.519846	0.540154	0.574692	3106	3135	3294	45	45	46
		BRCA1RS.11	1692.9	1698	1702.3	0.141826	0.150588	0.171781	2462	2661	2595	45	45	45
		BRCA1RS.21	3297	3307.4	3347.8	0.333916	0.394175	0.427117	8000	8044	8346	72	72	74
		BRCA1RS.31	3660.8	3671.4	3700	0.418108	0.436997	0.545811	9363	9403	9593	65	65	66
		BRCA1RS.41	3319.9	3350.9	3354.8	0.545627	0.545627	0.545627	8538	8670	8538	82	83	83
		BRCA1RS.51	3853.5	3854.8	3855.8	0.643797	0.659516	0.680136	9697	9840	9727	77	77	77
		BRCA1RS.61	4342.9	4342.9	4355.5	0.766779	0.766779	0.783636	13110	13110	13200	88	88	88
		BRCA1RS.71	1501.8	1501.8	1513.4	0.46973	0.46973	0.629091	3500	3500	3663	74	74	77
		BRCA1RS.SHIFT150.01	2089.3	2110.3	2111.2	0.262894	0.262894	0.270894	5066	5167	5232	48	48	49
		BRCA1RS.SHIFT150.11	2485.5	2495.1	2490.8	0.146639	0.150902	0.158017	4686	4769	4686	54	55	55
		BRCA1RS.SHIFT150.21	3317.1	3337.5	3357.9	0.375593	0.406596	0.44931	8496	8525	8620	71	71	72
		BRCA1RS.SHIFT150.31	3327.4	3353.6	3338.4	0.51068	0.523875	0.530068	8700	8756	8795	72	72	72
		BRCA1RS.SHIFT150.41	3884.7	3898.3	3889	0.649195	0.691228	0.655638	9644	9721	9688	80	80	80
		BRCA1RS.SHIFT150.51	4121.5	4121.5	4121.5	0.68027	0.68027	0.701014	11820	11880	12010	84	84	84
		BRCA1RS.SHIFT150.61	3729.6	3729.6	3740.2	0.489154	0.489154	0.577432	10220	10220	10390	82	82	83
		P531RS.01	2736.5	2736.5	2745.4	0.312377	0.313243	0.328507	4871	4871	4954	62	62	62
		P531RS.11	2504.4	2504.4	2516.9	0.548673	0.548673	0.603805	3830	3830	4943	76	76	76
		P531RS.21	2278.4	2301.7	2318.9	0.53	0.542025	0.599481	4133	4150	4226	61	61	62
		P531RS.31	3849.8	3849.8	3867	0.421324	0.421324	0.437259	7070	7070	7121	65	65	65
		P531RS.41	3512.8	3526.7	3556.2	0.511365	0.516357	0.557786	8399	8419	8744	80	80	80
		P531RS.51	3232.6	3233.6	3240.9	0.445	0.445	0.492177	6371	6371	6473	68	68	68
		P531RS.61	3006.2	3054.1	3055.9	0.762809	0.42537	0.492289	7375	7545	7772	71	71	73
		P531RS.71	3684.7	3684.7	3692.3	0.334472	0.334472	0.791282	9578	9578	9694	85	85	85
		P531RS.81	2714.7	2714.7	2767.3	0.535709	0.535709	0.535709	6502	6502	6644	72	72	72
		P531RS.91	3013.4	3030.2	3017.7	0.392062	0.502623	0.392062	7383	7433	7524	80	80	80
		P531RS.101	1289.5	1321.3	1295.7	0.453655	0.470795	0.470242	2510	2539	2609	49	49	49
		P531RS.111	561	561	561	0.533171	0.533171	0.533171	1526	1526	1526	67	67	67
		P531RS.Shift.01	3213.8	3216.1	3225.3	0.562456	0.582271	0.560354	7278	7281	7395	76	76	76
		P531RS.Shift.11	2584.3	2595.4	2593.8	0.468354	0.475816	0.556652	4444	4460	4458	69	69	69
		P531RS.Shift.21	2266.3	2266.3	2293.7	0.291301	0.291301	0.347984	3800	3800	3920	54	54	54
		P531RS.Shift.31	3956.1	3956.1	3983.6	0.447464	0.447464	0.51806	7338	7338	7422	83	83	83
		P531RS.Shift.41	3133	3133	3141.6	0.448157	0.525299	0.492471	6958	6975	7018	72	72	72
		P531RS.Shift.51	2762.9	2804.6	2807.6	0.281282	0.327249	0.437105	5957	6171	6457	63	63	65
		P531RS.Shift.61	3729.5	3729.5	3738.1	0.68613	0.68613	0.689579	8187	8187	8238	85	85	86
		P531RS.Shift.71	3439.5	3439.5	3461.4	0.642343	0.642343	0.674576	8463	8463	8758	83	83	84
		P531RS.Shift.81	2491.7	2507.3	2508.4	0.445641	0.544454	0.473932	6459	6534	6590	76	76	76
		P531RS.Shift.91	2079.1	2105.4	2083.8	0.449714	0.477479	0.439429	3398	4267	3765	72	72	72
		P531RS.Shift.101	1437.5	1450.4	1445.2	0.368268	0.368268	0.375866	3562	3588	3570	65	65	65
		P532RS.01	3654.1	3655.8	3669.8	0.52203	0.536541	0.545789	8799	8810	8914	81	81	82
		P532RS.31	866.1	885	890.7	0.609147	0.616475	0.614341	735.7	774.1	749.6	27	27	27
		P532RS.21	3049.4	3049.4	3054.8	0.673362	0.673362	0.715049	8410	8410	8776	89	89	89
		P532RS.41	1896.2	1896.2	1908.4	0.576628	0.576628	0.632567	3204	3204	3419	53	53	54
		P532RS.51	1925.4	1925.4	1955.6	0.124242	0.124242	0.183827	3622	3622	3976	53	53	55
		P532RS.61	3039.8	3046.4	3045.3	0.784673	0.83445	0.791121	9746	9767	9761	90	90	91
		P532RS.Shift.01	3476.9	3476.9	3490.5	0.764771	0.764771	0.852963	10080	10080	10190	90	90	91
		P532RS.Shift.11	3864.1	3864.1	3872.4	0.897244	0.897244	0.917067	12030	12030	12070	97	97	97
		P532RS.Shift.31	537.8	541	547.1	0.764895	0.819788	0.772183	1601	2403	1735	63	63	63
		P532RS.Shift.41	2524.2	2524.2	2552.8	0.451132	0.451132	0.51619	5261	5261	5601	62	62	63
		P532RS.Shift.51	2979.1	2979.1	3011.3	0.433097	0.436726	0.484074	6519	6519	6998	78	78	79
		P532RS.Shift.61	1087.3	1087.3	1092.5	0.71	0.71	0.788919	3514	3514	3557	91	91	92
		P533RS.01	1550.6	1550.6	1602	0.226303	0.226303	0.359186	3433	3433	3457	68	68	68
		P533RS.11	3125.8	3135.8	3151.3	0.467	0.607429	0.475732	6797	6850	7014	80	80	80
		P533RS.31	1412.7	1412.7	1412.7	0.519257	0.585724	0.594237	2079	2132	2201	52	52	52
		P533RS.21	1775	1790.5	1814.7	0.227712	0.292478	0.304153	2975	2981	3046	49	49	49
		P533RS.41	1568.4	1593.7	1583.2	0.299599	0.336522	0.280683	2940	3115	3023	25	25	25
		P533RS.51	1018.7	1018.7	1018.7	0.152778	0.177251	0.152778	1563	1563	1566	34	34	35
		P533RS.61	624.7	641.2	632.4	0.066557	0.100325	0.080331	1259	1259	1419	42	42	42
		P533RS.71	1924	1932.3	1934.6	0.318951	0.354211	0.354286	5436	5471	5537	57	57	58
		P533RS.81	308.5	312.3	310.5	0.469333	0.516	0.546	757.5	835.3	771.3	67	67	67
		P533RS.shift.11	1641.5	1647.8	1664.5	0.216471	0.216471	0.212941	2937	3501	2985	49	49	50
		P533RS.shift.21	2411.6	2412.1	2411.6	0.313901	0.367365	0.42484	4176	4188	4274	42	42	42
		P533RS.shift.31	954.4	954.4	954.4	0.472933	0.472933	0.568333	594.3	594.3	650.1	31	31	31
		P533RS.shift.41	1759.2	1780	1804	0.048686	0.115639	0.097419	2362	2448	2441	35	35	35
		P533RS.shift.51	598.9	658.5	652.2	0.088917	0.260813	0.134558	890.9	1012	1105	35	35	36
		P533RS.shift.61	1407.8	1408.1	1409.8	0.233234	0.253	0.269652	3549	3574	3549	68	68	68
		P533RS.shift.71	1202.1	1208.9	1219.3	0.501415	0.56218	0.547714	3622	3671	3653	48	48	48
		RB1.01	1185.6	1185.9	1228.9	0.376372	0.407407	0.401116	2711	2887	3176	60	60	62
		RB1.11	1130.4	1149	1146	0.070481	0.118571	0.085385	2453	2480	2462	40	40	40
		RB1.21	1443.8	1446.1	1443.8	0.376736	0.438603	0.414728	4771	4816	5097	70	70	70
		RB1.31	1305.5	1322.4	1321.7	0.667241	0.804596	0.695439	6261	6459	6569	84	84	85
		RB1.41	1945.9	1964.8	1979.6	0.635981	0.826809	0.706995	7804	7909	8056	79	79	80
		RB1.51	2061.4	2067.6	2079.7	0.430696	0.456245	0.47513	6215	6215	6328	70	70	70
		RB1.61	1785.5	1811.5	1814.2	0.489735	0.565488	0.532851	6312	6505	6683	67	67	68
		RB1.71	1992.3	2001.5	2014	0.690246	0.722857	0.772459	7640	7700	8027	81	81	82
		RB1.81	603.8	603.8	611.8	0.726349	0.726349	0.838095	2562	2562	2607	93	93	94
		RB1.shift.01	1245	1271.1	1287	0.250235	0.310202	0.273679	3590	3640	3932	52	52	53
		RB1.shift.11	898.4	930.3	902.8	0.143474	0.163889	0.185915	2474	2665	2594	46	46	47
		RB1.shift.21	1696.8	1699.1	1701.1	0.582703	0.715484	0.604722	7777	7866	8089	86	86	86
		RB1.shift.31	1491.1	1491.1	1507.7	0.552841	0.623095	0.678683	5102	5102	5581	77	77	77
		RB1.shift.41	1819.1	1862.6	1846.5	0.355398	0.600513	0.373661	6469	6677	6623	70	70	70
		RB1.shift.51	2416.1	2426.8	2457.2	0.552032	0.621097	0.626048	7143	7212	7349	69	69	70
		RB1.shift.61	1594.6	1630.5	1608	0.672308	0.68	0.711538	6345	6422	6572	81	81	82

## Sheet: Statistics
		S C O R I N G S
		ANCESTOR				GUIDANCE				MUSCLE				T-COFFEE
		CLA	EXP	CLA_AND_EXP	CLA_OR_EXP	CLA	EXP	CLA_AND_EXP	CLA_OR_EXP	CLA	EXP	CLA_AND_EXP	CLA_OR_EXP	CLA	EXP	CLA_AND_EXP	CLA_OR_EXP
DATASET	MULTIZ	68	79	65	82	71	73	62	82	66	79	62	83	2	28	2	28
	PRANK	40	61	33	68	51	49	34	66	44	61	29	76	1	19	0	20
	MUSCLE	47	68	35	80	55	62	43	74	18	23	6	35	3	11	0	14
	T-COFFEE	53	75	51	77	53	72	48	77	53	78	50	81	2	36	2	36
		S C O R I N G S
		ANCESTOR				GUIDANCE				MUSCLE				T-COFFEE
		CLA	EXP	CLA_AND_EXP	CLA_OR_EXP	CLA	EXP	CLA_AND_EXP	CLA_OR_EXP	CLA	EXP	CLA_AND_EXP	CLA_OR_EXP	CLA	EXP	CLA_AND_EXP	CLA_OR_EXP
DATASET	MULTIZ	68/86	79/86	65/86	82/86	71/85	73/84	62/85	82/85	66/86	79/86	62/86	83/86	2/86	28/86	2/86	28/86
	PRANK	40/84	61/84	33/84	68/84	51/83	49/83	34/83	66/83	44/84	61/84	29/84	76/84	1/84	19//84	0/84	20/84
	MUSCLE	47/86	68/86	35/86	80/86	55/86	62/86	43/86	74/86	18/86	23/86	6/86	35/86	3/86	11/86	0/86	14/86
	T-COFFEE	53/82	75/82	51/82	77/82	53/82	72/82	48/82	77/82	53/82	78/82	50/82	81/82	2/82	36/82	2/82	36/82
		S C O R I N G S
		ANCESTOR				GUIDANCE				MUSCLE				T-COFFEE
		CLA	EXP	CLA_AND_EXP	CLA_OR_EXP	CLA	EXP	CLA_AND_EXP	CLA_OR_EXP	CLA	EXP	CLA_AND_EXP	CLA_OR_EXP	CLA	EXP	CLA_AND_EXP	CLA_OR_EXP
DATASET	MULTIZ	0.790698	0.918605	0.755814	0.953488	0.835294	0.869048	0.729412	0.964706	0.767442	0.918605	0.72093	0.965116	0.0232558	0.325581	0.0232558	0.325581
	PRANK	0.47619	0.72619	0.392857	0.809524	0.614458	0.590361	0.409639	0.795181	0.52381	0.72619	0.345238	0.904762	0.0119048	0.22619	0	0.238095
	MUSCLE	0.546512	0.790698	0.406977	0.930233	0.639535	0.72093	0.5	0.860465	0.209302	0.267442	0.0697674	0.406977	0.0348837	0.127907	0	0.162791
	T-COFFEE	0.646341	0.914634	0.621951	0.939024	0.646341	0.878049	0.585366	0.939024	0.646341	0.95122	0.609756	0.987805	0.0243902	0.439024	0.0243902	0.439024
